# Supplementary material for: The Health Effects of Real-World Dual Use of Electronic and Conventional Cigarettes versus the Health Effects of Exclusive Smoking of Conventional Cigarettes: A Systematic Review
Source: Int J Environ Res Public Health. 2022 Oct 21;19(20):13687. doi: 10.3390/ijerph192013687 (PMC9603628; doi:10.3390/ijerph192013687)
Supplement: Supplementary file 1 [file ijerph-19-13687-s001.zip]

Archive with 1 entries (1 files):
- ijerph-1914366-supplementary.pdf
